# Supplementary material for: Effects of Dietary Protein Levels on the Growth, Physiological, and Biochemical Indices of Juvenile Yellow River Carp (Cyprinus carpio haematopterus)
Source: Animals (Basel). 2025 Jun 18;15(12):1800. doi: 10.3390/ani15121800 (PMC12189580; doi:10.3390/ani15121800)
Supplement: Supplementary file 1 [file animals-15-01800-s001.zip]

Archive with 1 entries (1 files):
- animals-3655050-supplementary.pdf
